# Supplementary material for: Global Analysis of Gene Expression Profiles in Developing Physic Nut (Jatropha curcas L.) Seeds
Source: PLoS One. 2012 May 4;7(5):e36522. doi: 10.1371/journal.pone.0036522 (PMC3344900; doi:10.1371/journal.pone.0036522)
Supplement: Table S3 — Transcription factor genes expressed during seed storage reserve synthesis. (XLS) [file pone.0036522.s010.xls]

## Sheet: Sheet1
Table S3. Transcription factor genes expressed during seed storage reserve synthesis.
Gene_id	S1_norm(TPM)	S2_norm(TPM)	S3_norm(TPM)	S4_norm(TPM)	S5_norm(TPM)	S6_norm(TPM)	S7_norm(TPM)	AtBestBLAST	gene_function(Interpro)	GO Component	GO Function	GO Process	blast nr
JC_C100020737	0	0	0	21.85	32.01	21.24	4.95		Basic helix-loop-helix dimerisation region bHLH IPR011598; Helix-loop-helix DNA-binding	-	-	-	gi|296083619|emb|CBI23608.3|/3.85615e-18/unnamed protein product [Vitis vinifera]
JC_C100023299	0.52	0	0	4.15	7.78	12.91	7.58	AT2G20180//PIL5	Basic helix-loop-helix dimerisation region bHLH IPR011598; Helix-loop-helix DNA-binding	GO:0043231//intracellular membrane-bounded organelle	GO:0003676//nucleic acid binding;GO:0001071//nucleic acid binding transcription factor activity;GO:0005515//protein binding	GO:0044249//cellular biosynthetic process;GO:0044238//primary metabolic process;GO:0009640//photomorphogenesis;GO:0034641//cellular nitrogen compound metabolic process;GO:0031325//positive regulation of cellular metabolic process;GO:0010476//gibberellin mediated signaling pathway	gi|224069945|ref|XP_002303090.1|/3.57673e-118/predicted protein [Populus trichocarpa]
JC_C100022703	1.56	0	1.61	38.72	56.6	1.19	0		Basic helix-loop-helix dimerisation region bHLH IPR011598; Helix-loop-helix DNA-binding	GO:0043231//intracellular membrane-bounded organelle	-	-	gi|255545850|ref|XP_002513985.1|/2.92617e-117/DNA binding protein, putative [Ricinus communis]
JC_C100002220	13.03	8.91	19.74	3.6	8.14	12.57	61.82		Basic helix-loop-helix dimerisation region bHLH IPR011598; Helix-loop-helix DNA-binding	-	-	GO:0006351//transcription, DNA-dependent	gi|255561634|ref|XP_002521827.1|/1.30657e-75/DNA binding protein, putative [Ricinus communis]
JC_C100012032	1.04	1.32	2.53	6.36	8.14	19.88	16.32		Basic helix-loop-helix dimerisation region bHLH IPR011598; Helix-loop-helix DNA-binding	GO:0043231//intracellular membrane-bounded organelle	-	-	gi|255544250|ref|XP_002513187.1|/1.87386e-168/DNA binding protein, putative [Ricinus communis]
JC_C100022524	1.04	1.98	10.1	20.74	27.59	3.74	1.15	AT1G49770//bHLH95	Basic helix-loop-helix dimerisation region bHLH IPR011598; Helix-loop-helix DNA-binding	GO:0043231//intracellular membrane-bounded organelle	-	-	gi|255538252|ref|XP_002510191.1|/1.74949e-91/conserved hypothetical protein [Ricinus communis]
JC_C100015990	40.92	33.66	23.65	165.96	180.23	74.92	193.86		Basic helix-loop-helix dimerisation region bHLH IPR011598; Helix-loop-helix DNA-binding	GO:0043231//intracellular membrane-bounded organelle	GO:0030528//transcription regulator activity;GO:0003676//nucleic acid binding	GO:0006355//regulation of transcription, DNA-dependent;GO:0009409//response to cold;GO:0010374//stomatal complex development	gi|225451593|ref|XP_002275711.1|/1.32113e-149/PREDICTED: hypothetical protein isoform 1 [Vitis vinifera]
JC_C100001055	38.58	19.14	11.94	70.81	118.32	79.51	13.02	AT2G41070//EEL	Basic-leucine zipper (bZIP) transcription factor IPR011616; bZIP transcription factor, bZIP-1	GO:0043231//intracellular membrane-bounded organelle	GO:0003677//DNA binding;GO:0001071//nucleic acid binding transcription factor activity;GO:0005515//protein binding	GO:0009725//response to hormone stimulus;GO:0006351//transcription, DNA-dependent	gi|118483091|gb|ABK93455.1|/7.33174e-118/unknown [Populus trichocarpa]
JC_C100004216	0	0	0	15.77	8.84	41.11	48.8	AT5G06839	Basic-leucine zipper (bZIP) transcription factor IPR011616; bZIP transcription factor, bZIP-1	GO:0043231//intracellular membrane-bounded organelle	GO:0003677//DNA binding;GO:0001071//nucleic acid binding transcription factor activity;GO:0005515//protein binding	GO:0006351//transcription, DNA-dependent	gi|225441387|ref|XP_002275147.1|/0/PREDICTED: hypothetical protein [Vitis vinifera]
JC_C100001907	2.09	3.3	2.98	33.19	58.19	105.16	60.01	AT1G08320	Basic-leucine zipper (bZIP) transcription factor IPR011616; bZIP transcription factor, bZIP-1	GO:0043231//intracellular membrane-bounded organelle	GO:0003677//DNA binding;GO:0001071//nucleic acid binding transcription factor activity;GO:0005515//protein binding	GO:0006351//transcription, DNA-dependent	gi|224104851|ref|XP_002313591.1|/0/predicted protein [Populus trichocarpa]
JC_C100033720	0	0	0	6.91	9.55	0	0		Basic-leucine zipper (bZIP) transcription factor IPR011700; Basic leucine zipper	GO:0043231//intracellular membrane-bounded organelle	GO:0001071//nucleic acid binding transcription factor activity;GO:0003677//DNA binding;GO:0005515//protein binding	GO:0009725//response to hormone stimulus;GO:0009628//response to abiotic stimulus;GO:0050794//regulation of cellular process;GO:0006351//transcription, DNA-dependent;GO:0006950//response to stress	gi|255602121|ref|XP_002537820.1|/3.65129e-22/conserved hypothetical protein [Ricinus communis]
JC_C100013731	3.65	4.95	6.2	32.92	19.28	92.93	246.78	AT2G36270//ABI5	Basic-leucine zipper (bZIP) transcription factor IPR011700; Basic leucine zipper	GO:0043231//intracellular membrane-bounded organelle	GO:0030528//transcription regulator activity;GO:0003676//nucleic acid binding;GO:0001071//nucleic acid binding transcription factor activity	GO:0009725//response to hormone stimulus;GO:0009845//seed germination;GO:0009756//carbohydrate mediated signaling;GO:0006970//response to osmotic stress;GO:0032583//regulation of gene-specific transcription	gi|255575677|ref|XP_002528738.1|/5.36246e-99/DNA binding protein, putative [Ricinus communis]
JC_C100002768	29.72	5.94	2.07	41.49	136.36	64.22	1.48	AT3G44460//ABI5L1	Basic-leucine zipper (bZIP) transcription factor IPR011700; Basic leucine zipper	-	GO:0003677//DNA binding;GO:0005515//protein binding	GO:0006355//regulation of transcription, DNA-dependent;GO:0010033//response to organic substance	gi|255565609|ref|XP_002523794.1|/9.21561e-130/conserved hypothetical protein [Ricinus communis]
JC_C100011959	13.82	14.52	15.84	23.51	18.92	34.15	39.89	AT5G12840//Hap2a	CCAAT-binding transcription factor, subunit B	GO:0005634//nucleus	-	GO:0006351//transcription, DNA-dependent	gi|255553570|ref|XP_002517826.1|/1.50212e-121/Nuclear transcription factor Y subunit A-1, putative [Ricinus communis]
JC_C100034576	0	0	0	3.04	0.71	5.95	14.84		Ethylene insensitive 3	GO:0043231//intracellular membrane-bounded organelle	GO:0001071//nucleic acid binding transcription factor activity	GO:0006351//transcription, DNA-dependent;GO:0009628//response to abiotic stimulus	gi|255584841|ref|XP_002533137.1|/1.26226e-43/transcription factor, putative [Ricinus communis]
JC_C100011749	314.88	272.23	283.51	160.7	531.49	1192.26	1130.38		Ethylene insensitive 3	GO:0043231//intracellular membrane-bounded organelle	GO:0001071//nucleic acid binding transcription factor activity	GO:0010467//gene expression	gi|255578664|ref|XP_002530192.1|/0/ETHYLENE-INSENSITIVE3 protein, putative [Ricinus communis]
JC_C100005427	0.52	0.66	0.46	0.55	0	0	5.11		GRAS transcription factor	GO:0043231//intracellular membrane-bounded organelle;GO:0044444//cytoplasmic part	-	GO:0032583//regulation of gene-specific transcription;GO:0042221//response to chemical stimulus	gi|255586186|ref|XP_002533752.1|/0/transcription factor, putative [Ricinus communis]
JC_C100000468	0.52	8.25	11.48	15.49	30.07	7.98	2.14	AT1G50420//scarecrow-like 3	GRAS transcription factor	GO:0043231//intracellular membrane-bounded organelle	GO:0003676//nucleic acid binding;GO:0001071//nucleic acid binding transcription factor activity	GO:0009725//response to hormone stimulus;GO:0006351//transcription, DNA-dependent	gi|255551323|ref|XP_002516708.1|/0/transcription factor, putative [Ricinus communis]
JC_C100008826	0	0	0	87.13	0	0	1.15		Heat shock factor (HSF)-type, DNA-binding	-	GO:0003677//DNA binding	GO:0006351//transcription, DNA-dependent;GO:0010038//response to metal ion	gi|224139876|ref|XP_002323320.1|/1.69452e-86/predicted protein [Populus trichocarpa]
JC_C100017723	6.52	8.25	4.13	10.51	6.37	14.78	31.32		Heat shock factor (HSF)-type, DNA-binding	-	GO:0030528//transcription regulator activity;GO:0003677//DNA binding	GO:0006351//transcription, DNA-dependent;GO:0006950//response to stress	gi|292698371|dbj|BAI99728.1|/1.84839e-102/heat stress transcription factor [Carica papaya]
JC_C100025603	3.91	11.55	7.12	7.47	21.75	112.29	376.02		Heat shock factor (HSF)-type, DNA-binding	GO:0043231//intracellular membrane-bounded organelle	GO:0030528//transcription regulator activity;GO:0001071//nucleic acid binding transcription factor activity;GO:0003677//DNA binding	GO:0009642//response to light intensity;GO:0000302//response to reactive oxygen species;GO:0009743//response to carbohydrate stimulus;GO:0009408//response to heat;GO:0006351//transcription, DNA-dependent;GO:0006986//response to unfolded protein	gi|255546133|ref|XP_002514126.1|/9.35649e-136/Heat shock factor protein HSF30, putative [Ricinus communis]
JC_C100018062	0	0	0	0	1.41	3.74	20.28		Heat shock factor protein	-	GO:0030528//transcription regulator activity;GO:0003677//DNA binding;GO:0001071//nucleic acid binding transcription factor activity	GO:0006351//transcription, DNA-dependent;GO:0009743//response to carbohydrate stimulus	gi|255539503|ref|XP_002510816.1|/3.08153e-108/Heat shock factor protein, putative [Ricinus communis]
JC_C100023440	0	0	0	3.6	0	0.51	0		Homeobox IPR005539; ELK IPR005540; KNOX1 IPR005541; KNOX2 IPR009057; Homeodomain-like	GO:0043231//intracellular membrane-bounded organelle	GO:0030528//transcription regulator activity;GO:0001071//nucleic acid binding transcription factor activity;GO:0003677//DNA binding	GO:0009755//hormone-mediated signaling pathway;GO:0010093//specification of floral organ identity;GO:0006351//transcription, DNA-dependent	gi|224110918|ref|XP_002315682.1|/1.94807e-118/predicted protein [Populus trichocarpa]
JC_C100021931	0	0	0	2.77	0.71	0	1.98		Homeobox IPR005539; ELK IPR005540; KNOX1 IPR005541; KNOX2 IPR009057; Homeodomain-like	GO:0043231//intracellular membrane-bounded organelle	GO:0030528//transcription regulator activity;GO:0003677//DNA binding;GO:0001071//nucleic acid binding transcription factor activity	GO:0006351//transcription, DNA-dependent;GO:0032502//developmental process	gi|255540617|ref|XP_002511373.1|/3.30633e-133/homeobox protein knotted-1, putative [Ricinus communis]
JC_C100025891	0.78	0	0	9.13	2.48	3.74	2.97	AT1G62360//STM, BUM1, SHL, WAM1,	Homeobox IPR005539; ELK IPR005540; KNOX1 IPR005541; KNOX2 IPR009057; Homeodomain-like	GO:0043231//intracellular membrane-bounded organelle	GO:0003677//DNA binding;GO:0001071//nucleic acid binding transcription factor activity	GO:0006351//transcription, DNA-dependent	gi|255554765|ref|XP_002518420.1|/9.31156e-167/homeobox protein knotted-1, putative [Ricinus communis]
JC_C100014474	0	0	0	5.81	5.84	4.59	5.11	AT3G03660//WOX11	Homeobox IPR009057; Homeodomain-like	-	GO:0003677//DNA binding	GO:0006351//transcription, DNA-dependent	gi|217074296|gb|ACJ85508.1|/4.59295e-50/unknown [Medicago truncatula]
JC_C100028008	0	0	0	7.47	11.85	0.68	0.33		Homeodomain-like	GO:0043231//intracellular membrane-bounded organelle	-	GO:0009987//cellular process	gi|255569940|ref|XP_002525933.1|/2.46758e-32/DNA binding protein, putative [Ricinus communis]
JC_C100033317	0	0	0.46	28.21	21.58	9.85	2.97	AT4G37180	Homeodomain-like IPR014778; Myb, DNA-binding	-	-	-	gi|255569940|ref|XP_002525933.1|/5.46464e-61/DNA binding protein, putative [Ricinus communis]
JC_C100026471	0	1.32	1.61	53.38	16.45	38.22	4.29		Homeodomain-like IPR014778; Myb, DNA-binding IPR017930; Myb-type HTH DNA-binding domain	GO:0043231//intracellular membrane-bounded organelle	GO:0003676//nucleic acid binding	-	gi|255554847|ref|XP_002518461.1|/2.89378e-73/DNA binding protein, putative [Ricinus communis]
JC_C100009750	0.52	1.65	10.79	2073.93	1074.29	422	20.11		Homeodomain-like IPR014778; Myb, DNA-binding IPR017930; Myb-type HTH DNA-binding domain	-	-	-	gi|224129266|ref|XP_002320542.1|/2.31441e-35/predicted protein [Populus trichocarpa]
JC_C100022471	0.78	1.98	2.3	13.55	7.25	4.76	1.65		Lateral organ boundaries, LOB	-	-	-	gi|255538088|ref|XP_002510109.1|/4.90268e-80/conserved hypothetical protein [Ricinus communis]
JC_C100024624	2.09	6.93	15.15	89.06	59.43	27.69	4.95		Lateral organ boundaries, LOB	-	-	GO:0010087//phloem or xylem histogenesis;GO:0010160//formation of organ boundary	gi|255541332|ref|XP_002511730.1|/2.90359e-78/LOB domain-containing protein, putative [Ricinus communis]
JC_C100010137	4.43	2.31	5.74	134.15	305.8	171.93	0		Lateral organ boundaries, LOB	GO:0043231//intracellular membrane-bounded organelle	-	-	gi|255581647|ref|XP_002531627.1|/9.64355e-82/LOB domain-containing protein, putative [Ricinus communis]
JC_C100001444	0	0	0	4.98	1.24	1.7	0.49		No apical meristem (NAM) protein	GO:0016604//nuclear body	-	GO:0048856//anatomical structure development;GO:0009832//plant-type cell wall biogenesis;GO:0010453//regulation of cell fate commitment	gi|255560971|ref|XP_002521498.1|/2.98933e-111/NAC domain-containing protein, putative [Ricinus communis]
JC_C100007748	0	0	0.92	0.83	0.71	2.38	6.43		No apical meristem (NAM) protein	-	-	-	gi|224141015|ref|XP_002323870.1|/1.88701e-135/NAC domain protein, IPR003441 [Populus trichocarpa]
JC_C100000514	0	0.66	0	2.21	25.12	29.22	49.29		No apical meristem (NAM) protein	GO:0016020//membrane	GO:0003676//nucleic acid binding;GO:0001071//nucleic acid binding transcription factor activity	GO:0032501//multicellular organismal process;GO:0006970//response to osmotic stress	gi|255565737|ref|XP_002523858.1|/3.19427e-133/transcription factor, putative [Ricinus communis]
JC_C100000916	1.04	0	0	1.94	5.66	4.08	3.79		No apical meristem (NAM) protein	-	-	-	gi|255568994|ref|XP_002525467.1|/1.07583e-133/transcription factor, putative [Ricinus communis]
JC_C100019357	1.56	12.21	9.64	3.04	2.12	35.17	61.98		No apical meristem (NAM) protein	GO:0043231//intracellular membrane-bounded organelle	GO:0030528//transcription regulator activity;GO:0003676//nucleic acid binding;GO:0001071//nucleic acid binding transcription factor activity	GO:0009725//response to hormone stimulus;GO:0006950//response to stress;GO:0010467//gene expression	gi|255586554|ref|XP_002533913.1|/1.11237e-140/NAC domain-containing protein, putative [Ricinus communis]
JC_C100000912	1.56	0.66	1.38	13.55	19.1	0	0.66		No apical meristem (NAM) protein	-	GO:0003676//nucleic acid binding	-	gi|255568990|ref|XP_002525465.1|/4.81205e-158/NAC domain-containing protein 21/22, putative [Ricinus communis]
JC_C100024979	3.39	1.65	3.21	17.7	20.87	0.34	0.99		No apical meristem (NAM) protein	GO:0031410//cytoplasmic vesicle	GO:0003676//nucleic acid binding	-	gi|147780310|emb|CAN61437.1|/0/hypothetical protein VITISV_033770 [Vitis vinifera]
JC_C100002513	0	0	0	0	0	0	2.64	AT1G56010//NAC1	NAC domain-containing protein	-	GO:0001071//nucleic acid binding transcription factor activity	GO:0009755//hormone-mediated signaling pathway;GO:0003006//developmental process involved in reproduction;GO:0010467//gene expression;GO:0048528//post-embryonic root development	gi|255578170|ref|XP_002529954.1|/4.10705e-118/NAC domain-containing protein 21/22, putative [Ricinus communis]
JC_C100009151	10.69	5.94	4.82	4.15	5.13	16.31	43.19	AT1G50680// RAV1	Pathogenesis-related transcriptional factor/ERF, DNA-binding IPR003340; Transcriptional factor B3 IPR016177; DNA-binding, integrase-type	GO:0043231//intracellular membrane-bounded organelle	GO:0042578//phosphoric ester hydrolase activity;GO:0003676//nucleic acid binding;GO:0001071//nucleic acid binding transcription factor activity	GO:0006351//transcription, DNA-dependent;GO:0050794//regulation of cellular process	gi|255587881|ref|XP_002534427.1|/6.60821e-144/DNA-binding protein RAV1, putative [Ricinus communis]
JC_C100004962	0	0	0	8.02	21.22	5.27	0	AT3G54320//WRI1	Pathogenesis-related transcriptional factor/ERF, DNA-binding IPR016177; DNA-binding, integrase-type	GO:0043231//intracellular membrane-bounded organelle	GO:0003676//nucleic acid binding;GO:0016491//oxidoreductase activity	GO:0006641//triglyceride metabolic process;GO:0034285;GO:0006096//glycolysis;GO:0006351//transcription, DNA-dependent	gi|255568665|ref|XP_002525305.1|/2.80755e-116/DNA binding protein, putative [Ricinus communis]
JC_C100034085	0	0	0	0.83	0.35	0.51	2.14	AT3G57600//HCA	Pathogenesis-related transcriptional factor/ERF, DNA-binding IPR016177; DNA-binding, integrase-type	-	-	GO:0006351//transcription, DNA-dependent	gi|255571554|ref|XP_002526723.1|/1.51911e-88/hypothetical protein RCOM_0089590 [Ricinus communis]
JC_C100023224	0	0	0	0.83	0.35	1.53	4.12	AT5G17430	Pathogenesis-related transcriptional factor/ERF, DNA-binding IPR016177; DNA-binding, integrase-type	-	GO:0016491//oxidoreductase activity	GO:0006351//transcription, DNA-dependent	gi|255547490|ref|XP_002514802.1|/0/Protein AINTEGUMENTA, putative [Ricinus communis]
JC_C100020647	0	0	0	19.36	1.59	5.61	22.25	AT2G40220//ABI4	Pathogenesis-related transcriptional factor/ERF, DNA-binding IPR016177; DNA-binding, integrase-type	-	GO:0003677//DNA binding	GO:0006351//transcription, DNA-dependent;GO:0071310//cellular response to organic substance;GO:0007165//signal transduction;GO:0009743//response to carbohydrate stimulus	gi|255574822|ref|XP_002528318.1|/2.07375e-70/hypothetical protein RCOM_0839150 [Ricinus communis]
JC_C100018993	0	0	0	0.83	6.37	48.59	83.58	AT5G13330//RAP2.6L	Pathogenesis-related transcriptional factor/ERF, DNA-binding IPR016177; DNA-binding, integrase-type	-	GO:0030528//transcription regulator activity	GO:0009987//cellular process;GO:0009725//response to hormone stimulus;GO:0006970//response to osmotic stress;GO:0050826//response to freezing	gi|255543212|ref|XP_002512669.1|/1.08759e-80/AP2 domain transcription factor RAP2.3, putative [Ricinus communis]
JC_C100011348	0	0	0	4.43	33.25	279.97	937.01	AT1G75490	Pathogenesis-related transcriptional factor/ERF, DNA-binding IPR016177; DNA-binding, integrase-type	GO:0043231//intracellular membrane-bounded organelle	GO:0003676//nucleic acid binding;GO:0001071//nucleic acid binding transcription factor activity	GO:0009725//response to hormone stimulus;GO:0006351//transcription, DNA-dependent;GO:0009743//response to carbohydrate stimulus;GO:0009408//response to heat	gi|255538794|ref|XP_002510462.1|/1.40568e-85/Dehydration-responsive element-binding protein 2G, putative [Ricinus communis]
JC_C100007541	0	0	0.46	0	3.18	1.7	19.62	AT5G44210	Pathogenesis-related transcriptional factor/ERF, DNA-binding IPR016177; DNA-binding, integrase-type	GO:0044464//cell part	-	GO:0009987//cellular process	gi|255553661|ref|XP_002517871.1|/2.07779e-54/Ethylene-responsive transcription factor, putative [Ricinus communis]
JC_C100022516	0	0	2.07	1.66	1.95	27.01	85.06	AT5G67190	Pathogenesis-related transcriptional factor/ERF, DNA-binding IPR016177; DNA-binding, integrase-type	GO:0043231//intracellular membrane-bounded organelle	GO:0003676//nucleic acid binding;GO:0001071//nucleic acid binding transcription factor activity	GO:0006351//transcription, DNA-dependent	gi|255538234|ref|XP_002510182.1|/6.71053e-57/Dehydration-responsive element-binding protein 1B, putative [Ricinus communis]
JC_C100009444	0	0	3.21	113.96	119.21	122.49	270.02	AT5G10510// AIL6,7	Pathogenesis-related transcriptional factor/ERF, DNA-binding IPR016177; DNA-binding, integrase-type	GO:0043231//intracellular membrane-bounded organelle	GO:0003676//nucleic acid binding;GO:0001071//nucleic acid binding transcription factor activity;GO:0016491//oxidoreductase activity	GO:0040007//growth;GO:0009909//regulation of flower development;GO:0048513//organ development;GO:0006351//transcription, DNA-dependent;GO:0009653//anatomical structure morphogenesis	gi|255585676|ref|XP_002533523.1|/0/Protein BABY BOOM, putative [Ricinus communis]
JC_C100015563	0.52	0.99	0	4.98	28.65	16.48	0	AT3G54320//WRI1	Pathogenesis-related transcriptional factor/ERF, DNA-binding IPR016177; DNA-binding, integrase-type	GO:0043231//intracellular membrane-bounded organelle	GO:0003676//nucleic acid binding;GO:0001071//nucleic acid binding transcription factor activity	GO:0006351//transcription, DNA-dependent	gi|224140943|ref|XP_002323836.1|/6.84223e-157/AP2 domain-containing transcription factor [Populus trichocarpa]
JC_C100032766	10.43	21.78	6.43	8.3	9.37	45.36	64.46	AT1G74930//AtDS1	Pathogenesis-related transcriptional factor/ERF, DNA-binding IPR016177; DNA-binding, integrase-type	GO:0043231//intracellular membrane-bounded organelle	-	GO:0006351//transcription, DNA-dependent;GO:0006950//response to stress	gi|255550367|ref|XP_002516234.1|/1.65556e-37/Transcriptional factor TINY, putative [Ricinus communis]
JC_C100020455	2.09	0.66	0.69	14.38	2.48	4.42	9.07	AT1G72570//AINTEGUMENTA	Pathogenesis-related transcriptional factor/ERF, DNA-binding IPR016177; DNA-binding, integrase-type	GO:0043231//intracellular membrane-bounded organelle	GO:0003676//nucleic acid binding;GO:0001071//nucleic acid binding transcription factor activity;GO:0016628//oxidoreductase activity, acting on the CH-CH group of donors, NAD or NADP as acceptor	GO:0006351//transcription, DNA-dependent	gi|255560637|ref|XP_002521332.1|/0/DNA binding protein, putative [Ricinus communis]
JC_C100007350	4.95	3.63	5.05	23.79	7.25	3.23	6.43		Pathogenesis-related transcriptional factor/ERF, DNA-binding IPR016177; DNA-binding, integrase-type	-	-	-	gi|224130210|ref|XP_002328681.1|/2.71826e-45/AP2/ERF domain-containing transcription factor [Populus trichocarpa]
JC_C100017756	22.42	33.33	20.2	49.23	19.28	63.37	120.18	AT2G23340	Pathogenesis-related transcriptional factor/ERF, DNA-binding IPR016177; DNA-binding, integrase-type	GO:0043231//intracellular membrane-bounded organelle	GO:0003676//nucleic acid binding;GO:0001071//nucleic acid binding transcription factor activity	GO:0006351//transcription, DNA-dependent	gi|224084378|ref|XP_002307277.1|/3.19734e-52/AP2/ERF domain-containing transcription factor [Populus trichocarpa]
JC_C100010217	115.47	56.76	83.33	889.82	971.53	194.18	782.54	AT3G16770	Pathogenesis-related transcriptional factor/ERF, DNA-binding IPR016177; DNA-binding, integrase-type	-	-	-	gi|55419648|gb|AAV51937.1|/2.13214e-68/AP2/EREBP transcription factor ERF-2 [Gossypium hirsutum]
JC_C100015997	0	0	0	0	0.71	6.29	64.95	AT5G13330	AP2 domain-containing transcription factor	-	-	GO:0006351//transcription, DNA-dependent	gi|255543533|ref|XP_002512829.1|/2.14945e-42/DNA binding protein, putative [Ricinus communis]
JC_C100014225	0	0	0	0	1.06	1.19	2.8		AP2 domain-containing transcription factor	-	-	GO:0009987//cellular process;GO:0010033//response to organic substance	gi|255584052|ref|XP_002532770.1|/1.56653e-69/DNA binding protein, putative [Ricinus communis]
JC_C100034006	0	0	0	0	3.01	5.1	12.86		AP2 domain-containing transcription factor	GO:0043231//intracellular membrane-bounded organelle	GO:0003676//nucleic acid binding;GO:0001071//nucleic acid binding transcription factor activity;GO:0016628//oxidoreductase activity, acting on the CH-CH group of donors, NAD or NADP as acceptor	GO:0006351//transcription, DNA-dependent	gi|224138066|ref|XP_002322721.1|/4.51495e-09/AP2 domain-containing transcription factor [Populus trichocarpa]
JC_C100031537	0	0	0	0	4.78	0.85	0.99		SEPALLATA1-like protein	-	-	-	gi|288973214|gb|ADC79707.1|/3.6231e-64/SEPALLATA1-like protein [Euptelea pleiosperma]
JC_C100019659	3.39	2.31	6.89	43.7	34.31	6.97	0.66		SAND IPR020533; Developmental regulator, ULTRAPETALA	GO:0043231//intracellular membrane-bounded organelle;GO:0044444//cytoplasmic part	GO:0005488//binding	GO:0010075//regulation of meristem growth;GO:0009909//regulation of flower development	gi|255586092|ref|XP_002533710.1|/3.15964e-101/Protein ULTRAPETALA2, putative [Ricinus communis]
JC_C100018166	0	0	0	14.11	5.66	0.85	0	AT5G61620	SANT, DNA-binding IPR001878; Zinc finger, CCHC-type IPR009057; Homeodomain-like IPR014778; Myb, DNA-binding IPR017930; Myb-type HTH DNA-binding domain	-	GO:0046872//metal ion binding;GO:0003676//nucleic acid binding	-	gi|255539909|ref|XP_002511019.1|/5.13154e-101/conserved hypothetical protein [Ricinus communis]
JC_C100025929	0.78	0.99	1.15	35.96	5.13	2.21	1.48		SANT, DNA-binding IPR009057; Homeodomain-like IPR014778; Myb, DNA-binding IPR017877; MYB-like	GO:0043231//intracellular membrane-bounded organelle	GO:0003676//nucleic acid binding	-	gi|255554885|ref|XP_002518480.1|/6.40208e-18/triptychon and cpc, putative [Ricinus communis]
JC_C100020948	0	0.66	1.38	12.72	0.71	0	0		SANT, DNA-binding IPR009057; Homeodomain-like IPR014778; Myb, DNA-binding IPR017884; SANT, eukarya IPR017930; Myb-type HTH DNA-binding domain	GO:0043231//intracellular membrane-bounded organelle	GO:0003676//nucleic acid binding	-	gi|255579140|ref|XP_002530418.1|/4.2317e-123/DNA binding protein, putative [Ricinus communis]
JC_C100007338	10.95	19.14	14.92	1.11	3.54	42.81	100.06		SANT, DNA-binding IPR009057; Homeodomain-like IPR014778; Myb, DNA-binding IPR017884; SANT, eukarya IPR017930; Myb-type HTH DNA-binding domain	-	-	GO:0009725//response to hormone stimulus;GO:0006970//response to osmotic stress;GO:0010038//response to metal ion	gi|255541820|ref|XP_002511974.1|/6.04257e-101/DNA binding protein, putative [Ricinus communis]
JC_C100007458	0	0	0.46	9.4	17.16	21.75	45.17		SANT, DNA-binding IPR009057; Homeodomain-like IPR014778; Myb, DNA-binding IPR017930; Myb-type HTH DNA-binding domain	-	-	-	gi|255571279|ref|XP_002526589.1|/0/DNA binding protein, putative [Ricinus communis]
JC_C100018371	0	0	0.69	5.81	6.72	1.02	0.66	AT3G61250//MYB17	SANT, DNA-binding IPR009057; Homeodomain-like IPR014778; Myb, DNA-binding IPR017930; Myb-type HTH DNA-binding domain	GO:0043231//intracellular membrane-bounded organelle	GO:0003676//nucleic acid binding	GO:0009719;GO:0010033//response to organic substance	gi|118487252|gb|ABK95454.1|/5.95569e-104/unknown [Populus trichocarpa]
JC_C100028673	0	0	1.15	3.6	2.83	1.02	0	AT5G58850//MYB119	SANT, DNA-binding IPR009057; Homeodomain-like IPR014778; Myb, DNA-binding IPR017930; Myb-type HTH DNA-binding domain	-	-	-	gi|255569291|ref|XP_002525613.1|/6.85543e-118/myb119, putative [Ricinus communis]
JC_C100013351	0	0.66	2.98	13.83	2.12	0	0	AT3G27785// AtMYB118	SANT, DNA-binding IPR009057; Homeodomain-like IPR014778; Myb, DNA-binding IPR017930; Myb-type HTH DNA-binding domain	GO:0043231//intracellular membrane-bounded organelle	GO:0030528//transcription regulator activity;GO:0003676//nucleic acid binding;GO:0001071//nucleic acid binding transcription factor activity	GO:0048868//pollen tube development;GO:0045595//regulation of cell differentiation;GO:0048229//gametophyte development;GO:0006351//transcription, DNA-dependent	gi|224060115|ref|XP_002300044.1|/7.72633e-85/predicted protein [Populus trichocarpa]
JC_C100021937	0	0.66	3.67	11.34	6.01	0	0	AT4G18770	SANT, DNA-binding IPR009057; Homeodomain-like IPR014778; Myb, DNA-binding IPR017930; Myb-type HTH DNA-binding domain	GO:0043231//intracellular membrane-bounded organelle	GO:0003676//nucleic acid binding	GO:0048868//pollen tube development;GO:0045595//regulation of cell differentiation;GO:0048229//gametophyte development	gi|224133554|ref|XP_002321603.1|/5.49413e-114/predicted protein [Populus trichocarpa]
JC_C100005845	0	0.99	3.67	5.26	0	0	0		SANT, DNA-binding IPR009057; Homeodomain-like IPR014778; Myb, DNA-binding IPR017930; Myb-type HTH DNA-binding domain	-	-	-	-
JC_C100026505	0.52	2.97	4.59	10.23	73.75	42.64	123.14		SANT, DNA-binding IPR009057; Homeodomain-like IPR014778; Myb, DNA-binding IPR017930; Myb-type HTH DNA-binding domain	GO:0043231//intracellular membrane-bounded organelle	GO:0003676//nucleic acid binding	-	gi|255554987|ref|XP_002518531.1|/7.13966e-30/triptychon and cpc, putative [Ricinus communis]
JC_C100021134	7.04	16.83	24.33	35.68	21.4	8.49	0		SANT, DNA-binding IPR009057; Homeodomain-like IPR014778; Myb, DNA-binding IPR017930; Myb-type HTH DNA-binding domain	-	-	-	gi|255577098|ref|XP_002529433.1|/7.77984e-124/conserved hypothetical protein [Ricinus communis]
JC_C100020139	11.21	18.81	12.63	38.17	53.06	0.51	0.33		SANT, DNA-binding IPR009057; Homeodomain-like IPR014778; Myb, DNA-binding IPR017930; Myb-type HTH DNA-binding domain	GO:0043231//intracellular membrane-bounded organelle	GO:0003676//nucleic acid binding;GO:0001071//nucleic acid binding transcription factor activity	GO:0009725//response to hormone stimulus;GO:0006351//transcription, DNA-dependent;GO:0009900;GO:0009832//plant-type cell wall biogenesis	gi|224128570|ref|XP_002329036.1|/7.11036e-101/predicted protein [Populus trichocarpa]
JC_C100014320	0.52	1.32	3.44	128.34	37.14	20.39	2.97		SANT, DNA-binding IPR009057; Homeodomain-like IPR014778; Myb, DNA-binding IPR017930; Myb-type HTH DNA-binding domain	GO:0043231//intracellular membrane-bounded organelle	GO:0003676//nucleic acid binding	GO:0006351//transcription, DNA-dependent	gi|224126005|ref|XP_002319732.1|/7.0923e-133/predicted protein [Populus trichocarpa]
JC_C100011009	0	0	0.69	4.98	2.48	1.7	5.11		SANT, DNA-binding IPR017877; MYB-like	-	-	GO:0006351//transcription, DNA-dependent	gi|255583334|ref|XP_002532428.1|/9.6208e-157/hypothetical protein RCOM_0453340 [Ricinus communis]
JC_C100024208	2.35	2.97	1.38	4.43	7.07	7.81	9.23		SANT, eukarya	-	-	-	gi|225436727|ref|XP_002268985.1|/0/PREDICTED: hypothetical protein [Vitis vinifera]
JC_C100010179	11.73	10.23	14.69	33.74	18.75	6.12	5.77		SANT, eukarya	-	-	-	gi|224110572|ref|XP_002315562.1|/0/predicted protein [Populus trichocarpa]
JC_C100033422	0	0	0	0	1.06	2.21	3.46		r2r3-myb transcription factor	-	-	-	gi|255567323|ref|XP_002524641.1|/2.0773e-06/r2r3-myb transcription factor, putative [Ricinus communis]
JC_C100016264	0	0	75.07	305.36	216.66	100.91	0	AT5G47670//LEC1L	Transcription factor CBF/NF-Y/archaeal histone IPR009072; Histone-fold	GO:0043231//intracellular membrane-bounded organelle	GO:0030528//transcription regulator activity;GO:0001071//nucleic acid binding transcription factor activity;GO:0003677//DNA binding;GO:0008134//transcription factor binding	GO:0032583//regulation of gene-specific transcription	gi|126363024|emb|CAM35799.1|/1.02823e-72/leafy cotyledon1-like protein [Theobroma cacao]
JC_C100019577	3.65	2.97	22.5	47.02	44.04	16.31	1.32	AT1G21970//LEC1	Transcription factor CBF/NF-Y/archaeal histone IPR009072; Histone-fold	-	GO:0030528//transcription regulator activity;GO:0008134//transcription factor binding	GO:0032583//regulation of gene-specific transcription	gi|255563476|ref|XP_002522740.1|/2.40313e-75/ccaat-binding transcription factor subunit A, putative [Ricinus communis]
JC_C100023146	3.91	2.64	3.67	4.7	7.96	22.26	17.31	AT3G27100	Transcription factor, enhancer of yellow 2	-	-	-	gi|115441877|ref|NP_001045218.1|/2.30292e-32/Os01g0920200 [Oryza sativa Japonica Group]
JC_C100022384	1.04	1.65	0	0	14.68	11.04	6.43	AT3G57230 // AGL16	Transcription factor, K-box	GO:0043231//intracellular membrane-bounded organelle	GO:0003677//DNA binding;GO:0001071//nucleic acid binding transcription factor activity;GO:0005515//protein binding;GO:0016628//oxidoreductase activity, acting on the CH-CH group of donors, NAD or NADP as acceptor	GO:0006351//transcription, DNA-dependent;GO:0010374//stomatal complex development	gi|255572836|ref|XP_002527350.1|/8.12784e-46/mads box protein, putative [Ricinus communis]
JC_C100008154	0	0	0	3.04	6.19	1.02	0.49		Transcription factor, MADS-box	-	GO:0005488//binding	-	gi|224122246|ref|XP_002318787.1|/2.01839e-22/predicted protein [Populus trichocarpa]
JC_C100025140	0	0	0	21.02	29.89	3.4	1.32	AT2G26320//AtAGL33	Transcription factor, MADS-box	GO:0043231//intracellular membrane-bounded organelle	GO:0003677//DNA binding;GO:0001071//nucleic acid binding transcription factor activity	GO:0006351//transcription, DNA-dependent	gi|225429692|ref|XP_002281950.1|/3.77475e-29/PREDICTED: hypothetical protein [Vitis vinifera]
JC_C100030239	0	0.66	0	3.87	1.41	0	0		Transcription factor, MADS-box	GO:0043231//intracellular membrane-bounded organelle	GO:0005488//binding;GO:0001071//nucleic acid binding transcription factor activity	GO:0009987//cellular process;GO:0009561//megagametogenesis;GO:0003006//developmental process involved in reproduction	gi|255582804|ref|XP_002532176.1|/8.53333e-45/mads box protein, putative [Ricinus communis]
JC_C100012112	1.56	2.97	2.3	16.87	38.38	13.93	0	AT5G13790 //AGL15	Transcription factor, MADS-box IPR002487; Transcription factor, K-box	GO:0043231//intracellular membrane-bounded organelle	GO:0001071//nucleic acid binding transcription factor activity;GO:0003677//DNA binding	GO:0006351//transcription, DNA-dependent;GO:0009685//gibberellin metabolic process;GO:0003006//developmental process involved in reproduction	gi|52789958|gb|AAU87582.1|/5.79123e-90/MADS9 protein [Gossypium hirsutum]
JC_C100015987	0	0	0	8.85	9.37	8.49	0.49	AT3G26790//FUS3	Transcriptional factor B3	-	-	-	gi|255543601|ref|XP_002512863.1|/1.16832e-118/conserved hypothetical protein [Ricinus communis]
JC_C100033915	0	0	0	190.58	151.22	323.29	51.76	AT3G24650//ABI3	Transcriptional factor B3	GO:0044424//intracellular part	GO:0005488//binding	GO:0009725//response to hormone stimulus;GO:0050794//regulation of cellular process	gi|2661460|emb|CAA05921.1|/0/ABI3 [Populus trichocarpa]
JC_C100026639	0	0	0.69	2.21	2.77	0	0	AT1G28300//LEC2	Transcriptional factor B3	-	-	-	B3 domain-containing transcription factor LEC2 [Arabidopsis thaliana]
JC_C100018223	0	0	0	0	0	3.91	0.82	AT5G13080//WRKY75	WRKY transcription factor	GO:0043231//intracellular membrane-bounded organelle	GO:0003677//DNA binding	GO:0031667//response to nutrient levels;GO:0006355//regulation of transcription, DNA-dependent;GO:0048528//post-embryonic root development	gi|255540179|ref|XP_002511154.1|/2.42504e-46/WRKY transcription factor, putative [Ricinus communis]
JC_C100001192	0	1.65	2.53	0.55	0	4.59	10.55	AT1G62300// AtWRKY6Transcription Factor Modulates PHOSPHATE1 Expression in Response to Low Pi Stress in Arabidopsis	DNA-binding WRKY	-	-	-	gi|255567719|ref|XP_002524838.1|/1.16974e-165/WRKY transcription factor, putative [Ricinus communis]
JC_C100015031	1.56	0.66	0.69	1.66	0.35	2.38	5.93	AT1G29860//WRKY71	DNA-binding WRKY	GO:0043231//intracellular membrane-bounded organelle	GO:0001071//nucleic acid binding transcription factor activity;GO:0003677//DNA binding	GO:0034614//cellular response to reactive oxygen species;GO:0006952//defense response;GO:0009725//response to hormone stimulus;GO:0006351//transcription, DNA-dependent	gi|255557405|ref|XP_002519733.1|/1.71192e-90/WRKY transcription factor, putative [Ricinus communis]
JC_C100025161	0	0	0	0	24.58	27.86	23.41	AT5G26170	WRKY transcription factor	-	GO:0005488//binding	GO:0006952//defense response;GO:0007165//signal transduction;GO:0010467//gene expression	gi|255550107|ref|XP_002516104.1|/1.52305e-48/WRKY transcription factor, putative [Ricinus communis]
JC_C100024095	0	0	0	4.15	1.24	0.68	0.82		YABBY protein IPR009071; High mobility group, superfamily	GO:0043231//intracellular membrane-bounded organelle	GO:0003676//nucleic acid binding	GO:0048507//meristem development;GO:0009908//flower development;GO:0009943//adaxial/abaxial axis specification;GO:0006351//transcription, DNA-dependent;GO:0001708//cell fate specification	gi|225453975|ref|XP_002280334.1|/1.80058e-98/PREDICTED: hypothetical protein [Vitis vinifera]
JC_C100014037	0	0	0.46	6.64	2.48	1.02	1.81		YABBY protein IPR009071; High mobility group, superfamily	-	GO:0003676//nucleic acid binding	GO:0006351//transcription, DNA-dependent	gi|225445565|ref|XP_002285328.1|/1.81579e-92/PREDICTED: hypothetical protein [Vitis vinifera]
JC_C100017085	1.04	0	0.46	74.13	12.2	5.27	2.64		YABBY protein IPR009071; High mobility group, superfamily	GO:0043231//intracellular membrane-bounded organelle	GO:0003676//nucleic acid binding	GO:0048507//meristem development;GO:0009908//flower development;GO:0009943//adaxial/abaxial axis specification;GO:0001708//cell fate specification	gi|224074691|ref|XP_002304427.1|/2.06027e-102/predicted protein [Populus trichocarpa]
JC_C100015532	0.78	8.25	4.13	11.06	3.71	13.76	129.57	AT3G28210 //PMZ, SAP12	Zinc finger, AN1-type	-	GO:0046914//transition metal ion binding	GO:0009725//response to hormone stimulus;GO:0009743//response to carbohydrate stimulus	gi|255552720|ref|XP_002517403.1|/9.01661e-79/arsenite inducuble RNA associated protein aip-1, putative [Ricinus communis]
JC_C100012038	204.88	103.94	143.48	131.11	108.6	1178.16	10266.5	AT1G51200	Zinc finger, AN1-type IPR002653; Zinc finger, A20-type	-	GO:0046872//metal ion binding	-	gi|300078576|gb|ADJ67193.1|/7.38815e-67/hypothetical protein [Jatropha curcas]
JC_C100011355	6.52	6.6	4.59	2.49	6.19	12.06	88.19		Zinc finger, B-box	GO:0044464//cell part	GO:0046914//transition metal ion binding	GO:0050896//response to stimulus	gi|255538820|ref|XP_002510475.1|/1.21412e-104/Salt-tolerance protein, putative [Ricinus communis]
JC_C100033552	0	0	0	3.87	0.53	0	0		Zinc finger, C2H2-type IPR015880; Zinc finger, C2H2-like	-	-	-	gi|308154466|gb|ADO15285.1|/1.12916e-66/palmate-like pentafoliata 1 transcription factor [Ricinus communis]
JC_C100016469	0	0	0	1.11	2.83	0.34	0		Zinc finger, C2H2-type IPR015880; Zinc finger, C2H2-like	GO:0044464//cell part	GO:0046914//transition metal ion binding	-	gi|255584530|ref|XP_002532992.1|/2.04245e-64/nucleic acid binding protein, putative [Ricinus communis]
JC_C100017823	0	0	0	1.11	1.24	2.04	2.31		Zinc finger, C2H2-type IPR015880; Zinc finger, C2H2-like	-	-	-	gi|255568575|ref|XP_002525261.1|/2.54564e-41/zinc finger protein, putative [Ricinus communis]
JC_C100025183	0	1.32	0	9.68	12.56	18.69	13.68		Zinc finger, C2H2-type IPR015880; Zinc finger, C2H2-like	-	GO:0005488//binding	-	gi|225429524|ref|XP_002278933.1|/3.01771e-130/PREDICTED: hypothetical protein [Vitis vinifera]
JC_C100018497	0	0	0	436.75	172.09	115.01	0	AT5G07500//PEI1	Zinc finger, CCCH-type	-	GO:0046914//transition metal ion binding;GO:0004091//carboxylesterase activity	GO:0071555;GO:0003006//developmental process involved in reproduction	gi|116831467|gb|ABK28686.1|/7.21494e-63/unknown [Arabidopsis thaliana]
JC_C100007644	8.08	12.87	15.61	194.72	210.29	292.2	484	AT1G03790//SOMNUS(	Zinc finger, CCCH-type	GO:0043231//intracellular membrane-bounded organelle	GO:0046914//transition metal ion binding	GO:0009845//seed germination	gi|224133466|ref|XP_002328049.1|/1.41263e-122/predicted protein [Populus trichocarpa]
JC_C100003025	0.52	2.31	0	7.74	34.14	44.34	3.13		Zinc finger, CCHC-type	-	GO:0046914//transition metal ion binding	-	gi|296089311|emb|CBI39083.3|/1.18053e-41/unnamed protein product [Vitis vinifera]
JC_C100014984	2.61	0.99	1.61	5.53	5.66	11.72	27.69		Zinc finger, CCHC-type IPR004343; Plus-3 IPR018144; Plus-3 domain, subgroup	-	GO:0005488//binding	-	gi|255551935|ref|XP_002517012.1|/0/hypothetical protein RCOM_0908960 [Ricinus communis]
JC_C100009529	0	0	0	11.62	11.14	2.04	3.79	AT5G65590	Zinc finger, Dof-type	GO:0043231//intracellular membrane-bounded organelle	GO:0046914//transition metal ion binding;GO:0003676//nucleic acid binding;GO:0001071//nucleic acid binding transcription factor activity	GO:0006351//transcription, DNA-dependent	gi|255583229|ref|XP_002532379.1|/1.83689e-143/zinc finger protein, putative [Ricinus communis]
JC_C100021713	0	0	0.46	11.34	14.15	2.21	0.99	AT3G47500	Zinc finger, Dof-type	-	GO:0005488//binding	GO:0048506	gi|256387096|gb|ACU80550.1|/0/Dof1 protein [Jatropha curcas]
JC_C100025575	0	0	0	2.21	0.35	0.34	0.33		Zinc finger, GATA-type	-	GO:0005488//binding	GO:0009314//response to radiation;GO:0009845//seed germination;GO:0009757//hexose mediated signaling;GO:0019222//regulation of metabolic process;GO:0009908//flower development;GO:0048511//rhythmic process;GO:0010476//gibberellin mediated signaling pathway	gi|255546095|ref|XP_002514107.1|/2.20304e-74/hypothetical protein RCOM_1046780 [Ricinus communis]
JC_C100016096	3.65	4.62	4.13	1.94	6.01	11.55	23.74		Zinc finger, GATA-type	-	-	-	gi|255543845|ref|XP_002512985.1|/6.33466e-88/GATA transcription factor, putative [Ricinus communis]
JC_C100018743	0.52	1.32	1.15	53.94	18.57	23.61	28.02	AT3G06740//GATA15	Zinc finger, GATA-type	GO:0031410//cytoplasmic vesicle	GO:0046914//transition metal ion binding;GO:0003677//DNA binding;GO:0001071//nucleic acid binding transcription factor activity	GO:0006351//transcription, DNA-dependent	gi|255542842|ref|XP_002512484.1|/2.95284e-20/conserved hypothetical protein [Ricinus communis]
