# Supplementary material for: Global Analysis of Gene Expression Profiles in Developing Physic Nut (Jatropha curcas L.) Seeds
Source: PLoS One. 2012 May 4;7(5):e36522. doi: 10.1371/journal.pone.0036522 (PMC3344900; doi:10.1371/journal.pone.0036522)
Supplement: Table S4 — Comparision of average essential amino acid contents of putative seed storage proteins in physic nut (Jc) and soybean (Gm). (XLS) [file pone.0036522.s011.xls]

## Sheet: Sheet1
Table S4. Comparision of average essential amino acid contents of putative seed storage proteins in physic nut (Jc) and soybean (Gm).
Number in brackets indicates the total number of genes coding seed storage proteins.
Genes	Lys	Trp	Phe	Met	Leu	Thr	Ile	Val
11S globulin (Legumin) family proteins
Jc (5)	0.0221	0.0088	0.043	0.015	0.0768	0.0401	0.0493	0.0685
Gm (6)	0.0463	0.009	0.0422	0.0124	0.0754	0.0391	0.0467	0.0615
7S globulin (Vicilin) family proteins
Jc (3)	0.0648	0.0058	0.0467	0.0244	0.0776	0.0339	0.0483	0.0566
Gm (9)	0.0607	0.0041	0.0571	0.0095	0.0939	0.0291	0.0506	0.0532
2S albumin family proteins
Jc (8)	0.0404	0.007	0.0167	0.0237	0.0781	0.0579	0.0798	0.0465
Gm (2)	0.0927	0.0064	0.0128	0.0575	0.0895	0.0351	0.0799	0.0032
