# Supplementary material for: Global Analysis of Gene Expression Profiles in Developing Physic Nut (Jatropha curcas L.) Seeds
Source: PLoS One. 2012 May 4;7(5):e36522. doi: 10.1371/journal.pone.0036522 (PMC3344900; doi:10.1371/journal.pone.0036522)
Supplement: Table S5 — Distribution of clean tag copy numbers and sequencing saturation analysis. (XLS) [file pone.0036522.s012.xls]

## Sheet: Sheet1
Table S5. Distribution of clean tag copy numbers and sequencing saturation analysis
Distribution of clean tag copy numbers												Sequencing saturation analysis
S1 (14 DAP)	Distinct Tag		Total Tag Number			S2 (19 DAP)	Distinct Tag		Total Tag Number
Raw Data	417539		4103068			Raw Data	340983		3265339
Clean Tag	159032	0.3809	3836357	0.935		Clean Tag	114345	0.3353	3030565	0.9281
CopyNum >=2	159032	1	3836357	1		CopyNum >=2	114345	1	3030565	1
CopyNum >5	69266	0.4355	3579976	0.9332		CopyNum >5	45418	0.3972	2836755	0.936
CopyNum >10	44388	0.2791	3390544	0.8838		CopyNum >10	29253	0.2558	2714664	0.8958
CopyNum >20	26608	0.1673	3129723	0.8158		CopyNum >20	18569	0.1624	2558941	0.8444
CopyNum >50	11967	0.0752	2665051	0.6947		CopyNum >50	9375	0.082	2264659	0.7473
CopyNum >100	5914	0.0372	2240069	0.5839		CopyNum >100	4986	0.0436	1953108	0.6445
S3 (25 DAP)	Distinct Tag		Total Tag Number			S4 (29 DAP)	Distinct Tag		Total Tag Number
Raw Data	433710		4631710			Raw Data	250475		3780135
Clean Tag	167765	0.3868	4356096	0.9405		Clean Tag	98801	0.3945	3615355	0.9564
CopyNum >=2	167765	1	4356096	1		CopyNum >=2	98801	1	3615355	1
CopyNum >5	76157	0.454	4093378	0.9397		CopyNum >5	39428	0.3991	3449378	0.9541
CopyNum >10	50326	0.3	3896435	0.8945		CopyNum >10	26271	0.2659	3349485	0.9265
CopyNum >20	30860	0.1839	3609999	0.8287		CopyNum >20	17144	0.1735	3216182	0.8896
CopyNum >50	13952	0.0832	3070212	0.7048		CopyNum >50	9155	0.0927	2959299	0.8185
CopyNum >100	6646	0.0396	2557398	0.5871		CopyNum >100	5109	0.0517	2672046	0.7391
S5 (35 DAP)	Distinct Tag		Total Tag Number			S6 (41 DAP)	Distinct Tag		Total Tag Number
Raw Data	191673		5758633			Raw Data	181301		5983926
Clean Tag	88218	0.4603	5653967	0.9818		Clean Tag	83820	0.4623	5886285	0.9837
CopyNum >=2	88218	1	5653967	1		CopyNum >=2	83820	1	5886285	1
CopyNum >5	40480	0.4589	5517951	0.9759		CopyNum >5	38196	0.4557	5756077	0.9779
CopyNum >10	28183	0.3195	5424957	0.9595		CopyNum >10	26358	0.3145	5666118	0.9626
CopyNum >20	19317	0.219	5294902	0.9365		CopyNum >20	17898	0.2135	5541613	0.9414
CopyNum >50	10986	0.1245	5025072	0.8888		CopyNum >50	9977	0.119	5286108	0.898
CopyNum >100	6352	0.072	4694917	0.8304		CopyNum >100	5739	0.0685	4983994	0.8467
S7 (45 DAP)	Distinct Tag		Total Tag Number
Raw Data	193764		6179214
Clean Tag	88938	0.459	6066109	0.9817
CopyNum >=2	88938	1	6066109	1
CopyNum >5	38400	0.4318	5924324	0.9766
CopyNum >10	26543	0.2984	5834525	0.9618
CopyNum >20	18240	0.2051	5712481	0.9417
CopyNum >50	10354	0.1164	5460053	0.9001
CopyNum >100	6159	0.0693	5160594	0.8507
